# Supplementary material for: Design and Development of a Low Cost, Non-Contact Infrared Thermometer with Range Compensation
Source: Sensors (Basel). 2021 May 31;21(11):3817. doi: 10.3390/s21113817 (PMC8198193; doi:10.3390/s21113817)
Supplement: Supplementary file 1 [file sensors-21-03817-s001.zip]

Archive with 1 entries (1 files):
- sensors-1231292-supplementary (1).pdf
